# Supplementary material for: The Influence of Genes on the “Killer Plasmid” of Dinoroseobacter shibae on Its Symbiosis With the Dinoflagellate Prorocentrum minimum
Source: Front Microbiol. 2022 Jan 28;12:804767. doi: 10.3389/fmicb.2021.804767 (PMC8831719; doi:10.3389/fmicb.2021.804767)
Supplement: Supplementary file 5 [file Table_1.XLSX]

## Sheet: Table S1
Table S1: the recipe of SWM medium with 5 mM succinate as carbon source .
Constituent	Final concentration (mg/l)	Stock concentration (mg/l)	Volume of stock solution for 1 l medium (ml)
0.5 M Succinate solution (100x)	810.04	81040	10
NaHCO3 (100x)	190	19000	10
SWM-Basis (5x)			200
NaCl	20000	100000
Na2SO4	4000	20000
MgCl2·6H2O	3000	15000
KCl	500	2500
NH4Cl	250	1250
KH2PO4	200	1000
CaCl2·2H2O	150	750
Trace element solution (1000x)			1
FeSO4·7H2O	2.1	2100
25% HCl	13 µl	13 ml
Titriplex III (Na2EDTA)	5.2	5200
H3BO3	0.03	30
MnCl2·4H2O	0.1	100
CoCl2·6H2O	0.19	190
NiCl2·6H2O	0.024	24
CuCl2·2H2O	0.002	2
ZnSO4·7H2O	0.144	144
Na2MoO4·2H2O	0.036	36
Vitamin solution (100x)			10
biotin	0.2	20
nicotinic acid	2	200
4-aminobenzoic acid	0.8	80

## Sheet: Table S2
Table S2: the recipe of L1-Si medium with synthetic ocean water.
Constituent	Final concentration (mg/l)	Stock concentration (mg/l)	Volume of stock solution for 1 l medium (ml)
NaHCO3 (200x)	200	40000	5
NaNO3 (1000x)	75	75000	1
NaH2PO4· H2O (1000x)	5	5000	1
Trace element solution (1000x)			1
Na2EDTA·2H2O	4.36	4360
FeCl3·6H2O	3.15	3150
MnCl2·4 H2O	0.1781	178.1
ZnSO4·7H2O	0.023	23
CoCl2·6H2O	0.0119	11.9
CuSO4·5H2O	0.0025	2.5
Na2MoO4·2H2O	0.0199	19.9
H2SeO3	0.00129	1.29
NiSO4·6H2O	0.00263	2.63
Na3VO4	0.00184	1.84
K2CrO4	0.00194	1.94
Vitamin solution (2000x)
thiamine · HCl (vit. B1)	0.1	200	0.5
biotin (vit. H)	0.0005	1	0.5
cyanocobalamin (vit. B12)	0.0005	1	0.5
Synthetic Ocean Water (SOW) (1x)			990.5
NaCl	24540
Na2SO4	4090
KCl	700
KBr	100
H3BO3	3	7500
NaF	3	15000
MgCl2·6H2O	11100
CaCl2·2H2O	1540
SrCl2·6H2O	17	170000

## Sheet: Table S3
Differential Expression data of D. shibae wild-type in the co-culture with P. minimum							104 genes
	log2 fold change		Benjamini-Hochberg adjusted p-value		mean log2 counts per gene per million reads
Locus Tag	logFC_24_18	logFC_30_24	FDR_24_18	FDR_30_24	logCPM	Description	Strand	Length	transposon mutant	Kommentare
Dshi_3628	0.0131732	-0.112837	1	0.991638	7.535	hypothetical protein	+	231
Dshi_3631	0.233252	0.881266	1	0.622457	5.61508	AraC family transcriptional regulator	-	313
Dshi_3632	-0.751155	1.25889	0.780056	0.0679627	7.94293	L-carnitine dehydratase/bile acid-inducible protein F	+	826
Dshi_3633	-0.586587	0.810835	0.909585	0.469297	7.57554	hypothetical protein	+	547	36154(-)
Dshi_3634	0.175408	-1.10782	1	0.324608	6.37558	hypothetical protein	-	75	37755(+)
Dshi_3635	0.369929	-0.67053	0.978502	0.690087	6.71005	XRE family transcriptional regulator	-	85
Dshi_3636	-0.768333	1.04789	0.807408	0.311062	9.64246	hypothetical protein	-	97	38437(+)
Dshi_3637	-0.00534091	-1.12504	1	0.209159	7.37109	hypothetical protein	+	117	38437(+)
Dshi_3638	-0.282512	-1.55585	0.971191	0.0331915	7.33115	lytic transglycosylase	+	206
Dshi_3639	-0.602017	0.103109	0.978502	1	3.36066	conjugal transfer protein TrbC	+	97	38851(+)
Dshi_3640	-0.66853	-0.203706	0.9635	0.978292	4.46277	type IV secretory pathway VirB3 family protein	+	92	40304(+)
Dshi_3641	-1.91334	0.366363	0.0969853	0.807111	8.03719	CagE TrbE VirB component of type IV transporter system	+	791	40435(-)
Dshi_3642	4.88653	0.888203	0.955994	0.73427	1.3454	hypothetical protein	+	55	42731(-)
Dshi_3643	0.298547	-0.677228	0.980802	0.602874	6.76342	lytic transglycosylase catalytic	+	384
Dshi_3644	-1.04577	-0.896047	0.662657	0.39686	7.95939	hypothetical protein	+	269
Dshi_3645	-0.341314	-0.569571	0.9906	0.753365	5.27265	VirB8 family protein	+	218
Dshi_3646	-0.58898	-0.296759	0.954428	0.93103	5.80602	conjugal transfer protein TrbG/VirB9/CagX	+	231
Dshi_3647	-0.492278	-0.190288	0.965429	0.982039	5.71044	conjugation TrbI family protein	+	459
Dshi_3648	-0.481981	-0.0627504	0.964697	1	6.69694	type II secretion system protein E	+	328
Dshi_3649	-0.217738	0.0870344	1	1	4.56311	hypothetical protein	+	64
Dshi_3650	0.560254	-0.589017	0.978502	0.779173	4.0516	hypothetical protein	+	136
Dshi_3651	0.38645	0.491228	0.978502	0.779173	6.64918	TrbL/VirB6 plasmid conjugal transfer protein	+	358
Dshi_3652	0.652147	0.0434361	0.85868	1	8.016	hypothetical protein	+	305	51111(+)
Dshi_3653	0.247113	0.106091	0.978502	0.982039	8.0873	DNA-directed DNA polymerase	-	516	52496(-)
Dshi_3654	-0.584055	0.256597	0.817592	0.842211	9.01886	hypothetical protein	-	566	54621(+)
Dshi_3655	0.673077	0.643582	0.938868	0.749569	6.08965	TRAG family protein	-	667
Dshi_3656	0.494721	0.276345	0.978068	0.930967	6.19414	relaxase/mobilization nuclease family protein	-	777
Dshi_3657	6.87185	1.02429	0.845159	0.696499	3.00429	transposase IS3/IS911 family protein	-	193
Dshi_3658	-2.97191	0.522877	0.769804	0.89759	0.993496	hypothetical protein	-	68
Dshi_3659	4.92726	0.934254	0.955994	0.775127	1.39076	hypothetical protein	-	100
Dshi_3660	0.0392669	-0.761232	1	0.593648	5.81452	hypothetical protein	-	309
Dshi_3663	0.0752382	0.349326	1	0.780089	8.41134	hypothetical protein	-	324
Dshi_3664	0.400553	0.486745	0.978502	0.822704	6.30645	hypothetical protein	+	72
Dshi_3665	0.6203	0.624901	0.960747	0.744699	6.43532	transcriptional modulator of MazE/toxin MazF	+	110
Dshi_3666	0.734804	-0.466774	0.909585	0.841196	7.72241	hypothetical protein	-	54	68387(+)
Dshi_3667	-0.42627	-0.459836	0.930193	0.736967	8.52298	hypothetical protein	-	120	68980(-)
Dshi_3668	0.41348	-0.0659633	0.92626	1	9.03125	hypothetical protein	-	244
Dshi_3669	0.448967	-0.841671	0.921204	0.344328	8.07307	exopolysaccharide synthesis ExoD	-	192
Dshi_3670	1.4831	0.185757	0.716082	0.957837	6.59836	CaCA family Na(+)/Ca(+) antiporter	-	321
Dshi_3671	8.8768	-0.762395	0.487721	0.729409	3.92967	pentapeptide repeat-containing protein	-	153	72004(-)
Dshi_3672	-0.329514	0.57635	0.978502	0.718573	6.68049	hypothetical protein	-	425
Dshi_3673	1.05909	0.347383	0.898081	0.886503	5.71217	hypothetical protein	-	322
Dshi_3674	-0.859382	0.314145	0.745618	0.829974	8.461	cyclic nucleotide-binding protein	-	788
Dshi_3675	0.73741	-0.133346	0.964697	1	4.35678	hypothetical protein	-	94
Dshi_3676	-0.318432	1.1245	0.993713	0.560713	6.57822	transposase Tn3 family protein	-	772
Dshi_3677	-0.623809	-0.267814	0.92645	0.917694	6.16304	hypothetical protein	-	174
Dshi_3683	2.23257	-0.59343	0.643816	0.784655	5.87397	resolvase domain-containing protein	+	215
Dshi_3684	1.8669	-0.563316	0.0390894	0.575884	10.6547	hypothetical protein	+	310	89405(+)
Dshi_3685	1.16333	-0.21525	0.353487	0.87836	9.44773	BioY protein	+	189	90384(+)
Dshi_3686	1.32744	-0.909802	0.270469	0.250351	9.58422	ABC transporter	+	221	90779(-)
Dshi_3687	1.33912	-1.02904	0.608864	0.305852	7.28803	cobalt transport protein	+	197
Dshi_3688	-0.954657	-1.63595	0.541649	0.00816187	8.90374	BioY protein	-	190
Dshi_3689	0.414971	-0.135428	0.987422	1	5.005	hypothetical protein	+	66
Dshi_3690	1.84542	0.335617	0.808965	0.89759	4.6316	ParB-like nuclease	-	242
Dshi_3691	6.38834	1.42359	0.878252	0.472608	2.82623	hypothetical protein	-	100	94661(-)
Dshi_3692	0.273239	1.41105	1	0.488759	4.42766	hypothetical protein	-	153
Dshi_3693	-2.66503	1.35554	0.539871	0.486364	2.95679	hypothetical protein	-	128	95574(+)
Dshi_3694	0.29612	0.35079	1	0.910448	5.387	hypothetical protein	-	623
Dshi_3699	-0.0676084	0.516585	1	0.786267	5.48282	putative methylase/helicase	-	836
Dshi_3700	0.143888	-0.516678	1	0.6758	7.74633	integrase family protein	+	295
Dshi_3701	-0.710633	1.83813	0.946463	0.109438	5.43129	putative transposase	+	399	108585(+)
Dshi_3702	1.13817	-0.604746	0.487721	0.525058	8.27188	fatty acid hydroxylase	-	279	109902(-)
Dshi_3707	0.468197	0.152153	0.965429	0.993412	6.21233	transposase, IS4 family protein	-	69
Dshi_3708	0.876797	1.32979	0.608864	0.0275097	10.2763	AraC family transcriptional regulator	+	278
Dshi_3709	0.392685	0.589415	0.964804	0.650668	6.94977	TRAP dicarboxylate transporter, DctM subunit	-	420
Dshi_3710	-0.817962	0.163263	0.922513	0.997218	4.89221	tripartite ATP-independent periplasmic transporter DctQ	-	189
Dshi_3711	-0.874087	-0.844512	0.898081	0.687842	5.80663	TRAP dicarboxylate transporter- DctP subunit	-	326
Dshi_3712	0.752668	-0.650224	0.92626	0.744332	5.62565	short-chain dehydrogenase/reductase SDR	-	252
Dshi_3713	1.6241	1.52962	0.849746	0.206087	5.13662	hypothetical protein	+	158	118506(+)
Dshi_3714	6.90922	0.626631	0.826321	0.779173	2.82167	3-octaprenyl-4-hydroxybenzoate carboxy-lyase	-	197	119328(+)
Dshi_3715	0.378636	0.489384	0.978502	0.787241	6.40277	LysR family transcriptional regulator	-	304
Dshi_3716	-1.22699	1.14018	0.865965	0.486364	4.61882	UbiD family decarboxylase	+	469
Dshi_3717	-1.98738	0.388201	0.620581	0.900157	3.96598	aldehyde dehydrogenase	+	485	122468(+)
Dshi_3718	0.473434	0.911164	0.92645	0.352111	8.80337	AraC family transcriptional regulator	+	305	123896(-)
Dshi_3719	0.52336	-0.441585	0.9635	0.822215	6.40125	molybdopterin binding aldehyde oxidase and xanthine dehydrogenase	+	983
Dshi_3720	6.53859	0.720758	0.869398	0.753365	2.5598	molybdopterin dehydrogenase FAD-binding	+	275
Dshi_3721	7.42169	0.706592	0.776441	0.744699	3.29715	2Fe-2S iron-sulfur cluster binding domain-containing protein	+	169
Dshi_3722	-1.14526	0.473115	0.776441	0.796336	6.06629	AMP-dependent synthetase and ligase	+	511	128996(-)
Dshi_3723	0.797129	0.65051	0.930193	0.73565	5.31278	enoyl-CoA hydratase/isomerase	+	267
Dshi_3724	1.0229	0.976742	0.939936	0.561026	4.26481	extracellular ligand-binding receptor	+	384
Dshi_3725	0.156419	0.938504	1	0.761294	4.24751	inner-membrane translocator	+	294
Dshi_3726	0.0149026	1.55778	1	0.282795	4.64569	inner-membrane translocator	+	342
Dshi_3727	0.546757	0.643428	0.993713	0.785081	3.66376	ABC transporter	+	246
Dshi_3728	0.0933331	1.23704	1	0.453954	3.62099	ABC transporter	+	236
Dshi_3729	1.43687	0.758346	0.769171	0.62954	6.30489	hypothetical protein	-	172
Dshi_3730	1.45484	0.965015	0.590478	0.512866	8.69653	putative regulator PrlF	-	108	137365(-)
Dshi_3731	-0.633823	1.92174	0.930193	0.0437756	6.62952	hypothetical protein	-	217
Dshi_3732	-1.22889	1.74543	0.936155	0.269024	2.84113	hypothetical protein	-	197
Dshi_3733	-0.593769	1.85094	0.964697	0.124136	6.156	parB-like partition protein	-	660
Dshi_3734	2.10967	0.431849	0.138847	0.744699	8.26107	transposase IS116/IS110/IS902 family protein	+	288
Dshi_3738	0.397926	1.22396	0.984054	0.389589	5.95521	transposase IS116/IS110/IS902 family protein	+	453
Dshi_3739	-0.908707	1.4518	0.910111	0.31673	5.25087	integrase catalytic region	+	285
Dshi_3740	5.68258	1.00203	0.921204	0.744431	2.01133	hypothetical protein	-	69
Dshi_3741	0.161611	1.05485	1	0.519842	5.88624	hypothetical protein	-	310
Dshi_3742	-1.29314	1.25731	0.913297	0.591831	3.37803	hypothetical protein	-	156	148666(+)
Dshi_3743	-0.337999	0.112433	0.964804	0.991958	7.55404	replication protein C	-	426
Dshi_3744	-1.17924	-0.930495	0.307577	0.249239	9.89854	hypothetical protein	-	340
Dshi_3745	-0.336876	-0.526614	0.930193	0.596502	9.32143	hypothetical protein	-	451
Dshi_3746	-0.841299	0.642755	0.936155	0.765722	4.31117	hypothetical protein	+	77
Dshi_3747	-0.719769	0.719373	0.897695	0.599366	6.62054	hypothetical protein	-	387
Dshi_3748	-0.222473	0.862933	1	0.659288	4.94034	resolvase domain-containing protein	-	293
Dshi_3749	0.501456	1.40992	0.940451	0.0886442	7.13616	CopG/Arc/MetJ family addiction module antidote protein	+	81
Dshi_3750	0.107897	1.38802	1	0.132417	6.92654	plasmid stabilization system protein	+	102
Dshi_3751	0.624059	1.29449	0.91612	0.136873	7.16973	integrase family protein	-	369
